# Supplementary material for: Perceived Impact as the Underpinning Mechanism of the End-Spurt and U-Shape Pacing Patterns
Source: Front Psychol. 2019 May 8;10:1082. doi: 10.3389/fpsyg.2019.01082 (PMC6519309; doi:10.3389/fpsyg.2019.01082)
Supplement: Supplementary file 4 [file Data_Sheet_3.CSV]

	interval1	interval2	interval3	interval4	interval5	sim_id
1	6.333688134474	6.32323869753982	6.20259159866281	6.04441091416216	6.29669240645452	1
2	6.46430216114987	6.22087078958969	6.07347495058964	6.19508816382781	6.42152523764809	2
3	6.51444545279579	6.10703933123565	6.29483791195561	6.15238026102818	6.47672628418107	3
4	6.14843443369517	5.93692294098645	6.07593501253306	6.18392710239584	6.07661158264515	4
5	6.32458329051426	6.09478026030797	6.21484473482238	6.29524049892194	6.34458217874817	5
6	6.38601990805014	6.22720592973937	6.07030219397645	6.3346296424346	6.40951863643795	6
7	6.32984099836046	6.15212791469397	6.06497289709281	6.18260811628689	6.40459367949241	7
8	6.52579533002486	6.33675405307967	5.92223322591569	6.27329983300981	6.43544024888925	8
9	6.48444842860358	6.18327830097813	6.12626904939639	6.32899550497624	6.4390288810211	9
10	6.32253348574972	6.49323894450161	6.24764124360982	6.02818410468647	6.28087918690647	10
11	6.44626967405856	6.07032272197688	6.15391957298844	6.0014166894328	6.34641316076448	11
12	6.42977181404619	6.39204692265477	6.42721233661356	5.90352859985982	6.24509754731915	12
13	6.46328726300524	6.34875902005122	6.19110696727045	6.12974154562619	6.06201098727936	13
14	6.28155585897849	6.24588265063763	5.994938058326	5.94843498027972	6.48489166073977	14
15	6.62676796044452	6.03806474097357	6.20820623989692	6.42514949345056	6.54848258912672	15
16	6.28264710635827	6.13323088102585	6.36488478797275	6.10656737009915	6.67495239004807	16
17	6.68012515403715	6.55160130406054	6.18808706762754	6.31733873581166	6.16360748598505	17
18	6.20855504763825	6.10932264107556	6.00872613563948	5.90284648304689	6.57992073976103	18
19	6.19205032320734	6.22685348656429	6.00545391255774	6.46608015864771	6.60707968112452	19
20	6.81426003770022	5.85913766599392	6.37701878431291	6.22743444498989	6.10441580449762	20
21	6.39438064302001	6.2972126807175	6.37008762574087	6.19073142154594	6.32432346679856	21
22	6.48254985344286	6.10487432022042	6.37095377534217	6.28150677671792	6.30941133268479	22
23	6.24224984177477	5.99138409102178	6.33665310898845	6.21163299798796	6.16277915461326	23
24	6.24443454958307	6.46150932553436	6.0423767847515	6.06747002335636	6.35938765391199	24
25	6.4191417407523	5.98050077477779	6.04756235976938	6.25891971294522	6.47103974438265	25
26	6.4715042171603	6.41439671698106	6.03862796218128	6.30399752369782	6.12592614778725	26
27	6.09598313932504	6.09339687772955	6.439282620532	6.32467984776791	6.63328395581645	27
28	6.38333281901813	6.56466680471604	6.17190297355165	6.21283228524656	6.13953113111568	28
29	6.44643911001625	6.11728639687577	6.04500026606377	5.92491665166533	6.28901834270614	29
30	6.55714004591114	6.09407136511813	6.2595086239284	6.20942821521128	6.34994455369529	30
31	6.2429987995246	6.39622688870719	6.04090599797955	6.27923185952924	6.17664697567208	31
32	6.44411114106778	6.29759501595122	5.98593412883648	6.20185020793277	6.54138332416952	32
