# Supplementary material for: Perceived Impact as the Underpinning Mechanism of the End-Spurt and U-Shape Pacing Patterns
Source: Front Psychol. 2019 May 8;10:1082. doi: 10.3389/fpsyg.2019.01082 (PMC6519309; doi:10.3389/fpsyg.2019.01082)
Supplement: Supplementary file 5 [file Data_Sheet_4.CSV]

	sim_id	interval	running_speed
1	1	1	6.333688134474
2	2	1	6.46430216114987
3	3	1	6.51444545279579
4	4	1	6.14843443369517
5	5	1	6.32458329051426
6	6	1	6.38601990805014
7	7	1	6.32984099836046
8	8	1	6.52579533002486
9	9	1	6.48444842860358
10	10	1	6.32253348574972
11	11	1	6.44626967405856
12	12	1	6.42977181404619
13	13	1	6.46328726300524
14	14	1	6.28155585897849
15	15	1	6.62676796044452
16	16	1	6.28264710635827
17	17	1	6.68012515403715
18	18	1	6.20855504763825
19	19	1	6.19205032320734
20	20	1	6.81426003770022
21	21	1	6.39438064302001
22	22	1	6.48254985344286
23	23	1	6.24224984177477
24	24	1	6.24443454958307
25	25	1	6.4191417407523
26	26	1	6.4715042171603
27	27	1	6.09598313932504
28	28	1	6.38333281901813
29	29	1	6.44643911001625
30	30	1	6.55714004591114
31	31	1	6.2429987995246
32	32	1	6.44411114106778
33	1	2	6.32323869753982
34	2	2	6.22087078958969
35	3	2	6.10703933123565
36	4	2	5.93692294098645
37	5	2	6.09478026030797
38	6	2	6.22720592973937
39	7	2	6.15212791469397
40	8	2	6.33675405307967
41	9	2	6.18327830097813
42	10	2	6.49323894450161
43	11	2	6.07032272197688
44	12	2	6.39204692265477
45	13	2	6.34875902005122
46	14	2	6.24588265063763
47	15	2	6.03806474097357
48	16	2	6.13323088102585
49	17	2	6.55160130406054
50	18	2	6.10932264107556
51	19	2	6.22685348656429
52	20	2	5.85913766599392
53	21	2	6.2972126807175
54	22	2	6.10487432022042
55	23	2	5.99138409102178
56	24	2	6.46150932553436
57	25	2	5.98050077477779
58	26	2	6.41439671698106
59	27	2	6.09339687772955
60	28	2	6.56466680471604
61	29	2	6.11728639687577
62	30	2	6.09407136511813
63	31	2	6.39622688870719
64	32	2	6.29759501595122
65	1	3	6.20259159866281
66	2	3	6.07347495058964
67	3	3	6.29483791195561
68	4	3	6.07593501253306
69	5	3	6.21484473482238
70	6	3	6.07030219397645
71	7	3	6.06497289709281
72	8	3	5.92223322591569
73	9	3	6.12626904939639
74	10	3	6.24764124360982
75	11	3	6.15391957298844
76	12	3	6.42721233661356
77	13	3	6.19110696727045
78	14	3	5.994938058326
79	15	3	6.20820623989692
80	16	3	6.36488478797275
81	17	3	6.18808706762754
82	18	3	6.00872613563948
83	19	3	6.00545391255774
84	20	3	6.37701878431291
85	21	3	6.37008762574087
86	22	3	6.37095377534217
87	23	3	6.33665310898845
88	24	3	6.0423767847515
89	25	3	6.04756235976938
90	26	3	6.03862796218128
91	27	3	6.439282620532
92	28	3	6.17190297355165
93	29	3	6.04500026606377
94	30	3	6.2595086239284
95	31	3	6.04090599797955
96	32	3	5.98593412883648
97	1	4	6.04441091416216
98	2	4	6.19508816382781
99	3	4	6.15238026102818
100	4	4	6.18392710239584
101	5	4	6.29524049892194
102	6	4	6.3346296424346
103	7	4	6.18260811628689
104	8	4	6.27329983300981
105	9	4	6.32899550497624
106	10	4	6.02818410468647
107	11	4	6.0014166894328
108	12	4	5.90352859985982
109	13	4	6.12974154562619
110	14	4	5.94843498027972
111	15	4	6.42514949345056
112	16	4	6.10656737009915
113	17	4	6.31733873581166
114	18	4	5.90284648304689
115	19	4	6.46608015864771
116	20	4	6.22743444498989
117	21	4	6.19073142154594
118	22	4	6.28150677671792
119	23	4	6.21163299798796
120	24	4	6.06747002335636
121	25	4	6.25891971294522
122	26	4	6.30399752369782
123	27	4	6.32467984776791
124	28	4	6.21283228524656
125	29	4	5.92491665166533
126	30	4	6.20942821521128
127	31	4	6.27923185952924
128	32	4	6.20185020793277
129	1	5	6.29669240645452
130	2	5	6.42152523764809
131	3	5	6.47672628418107
132	4	5	6.07661158264515
133	5	5	6.34458217874817
134	6	5	6.40951863643795
135	7	5	6.40459367949241
136	8	5	6.43544024888925
137	9	5	6.4390288810211
138	10	5	6.28087918690647
139	11	5	6.34641316076448
140	12	5	6.24509754731915
141	13	5	6.06201098727936
142	14	5	6.48489166073977
143	15	5	6.54848258912672
144	16	5	6.67495239004807
145	17	5	6.16360748598505
146	18	5	6.57992073976103
147	19	5	6.60707968112452
148	20	5	6.10441580449762
149	21	5	6.32432346679856
150	22	5	6.30941133268479
151	23	5	6.16277915461326
152	24	5	6.35938765391199
153	25	5	6.47103974438265
154	26	5	6.12592614778725
155	27	5	6.63328395581645
156	28	5	6.13953113111568
157	29	5	6.28901834270614
158	30	5	6.34994455369529
159	31	5	6.17664697567208
160	32	5	6.54138332416952
