# Supplementary material for: Perceived Impact as the Underpinning Mechanism of the End-Spurt and U-Shape Pacing Patterns
Source: Front Psychol. 2019 May 8;10:1082. doi: 10.3389/fpsyg.2019.01082 (PMC6519309; doi:10.3389/fpsyg.2019.01082)
Supplement: Supplementary file 7 [file Data_Sheet_6.CSV]

	sim_id	interval	running_speed
1	1	1	6.00720016435742
2	2	1	6.33326495228625
3	3	1	6.12427896679825
4	4	1	5.84735065739242
5	5	1	6.10332393751216
6	6	1	6.05482641126541
7	7	1	6.03044390174688
8	8	1	6.06832387491901
9	9	1	6.23704749589171
10	10	1	6.14214269351036
11	11	1	5.99646096822866
12	12	1	5.97561802922696
13	13	1	5.86669041949437
14	14	1	6.06549757310541
15	15	1	6.04802840514557
16	16	1	6.30316916933029
17	17	1	6.04774751760977
18	18	1	5.92738535105415
19	19	1	6.22218891740531
20	20	1	6.36308803525802
21	21	1	6.21700344244003
22	22	1	6.18034216110325
23	23	1	5.84305726089165
24	24	1	6.07952935199691
25	25	1	6.12624444093071
26	26	1	6.2447636037847
27	27	1	6.18978908136949
28	28	1	6.08401191009651
29	29	1	6.15231976617807
30	30	1	6.30777822271399
31	31	1	6.18660456996152
32	32	1	5.73298352354475
33	33	1	6.16086143109961
34	34	1	5.91561316713271
35	1	2	5.90620367557893
36	2	2	5.79393721462129
37	3	2	5.926840741152
38	4	2	6.09864436710701
39	5	2	6.02841193098441
40	6	2	5.99329959830023
41	7	2	6.29439507027106
42	8	2	6.15848849781339
43	9	2	6.16775610323194
44	10	2	5.97257801419556
45	11	2	6.3818218274041
46	12	2	6.01018650828349
47	13	2	6.0082785195216
48	14	2	5.96426707310017
49	15	2	6.15229064713265
50	16	2	6.04212995326755
51	17	2	6.1052398229043
52	18	2	5.88078029080436
53	19	2	5.77351765103048
54	20	2	5.88745445761285
55	21	2	6.2981241537215
56	22	2	5.84704230642436
57	23	2	5.84965169572716
58	24	2	5.94034594748559
59	25	2	5.75111074120164
60	26	2	6.25945702049577
61	27	2	6.07690057085715
62	28	2	6.33338105121596
63	29	2	6.06683875371963
64	30	2	5.77348774954169
65	31	2	6.18490456018338
66	32	2	6.4023049313341
67	33	2	6.15201775974255
68	34	2	6.07998227286692
69	1	3	5.95231692206581
70	2	3	5.82620615515079
71	3	3	6.27172691340814
72	4	3	6.0606397914493
73	5	3	6.02147839563946
74	6	3	5.85691874241594
75	7	3	5.91711221177422
76	8	3	5.82345140509759
77	9	3	6.09021090524977
78	10	3	5.9762858819874
79	11	3	6.18732781069158
80	12	3	6.22696411098101
81	13	3	6.01227793621181
82	14	3	5.92239362397598
83	15	3	6.21666168500493
84	16	3	6.17186812880539
85	17	3	5.96106727477749
86	18	3	5.98803719508786
87	19	3	5.9097820615089
88	20	3	6.13024244370762
89	21	3	5.81668976083557
90	22	3	6.04848592173239
91	23	3	5.75813065227317
92	24	3	5.92662925923564
93	25	3	6.24525452446607
94	26	3	6.09956323428535
95	27	3	6.3197809751826
96	28	3	5.90367188508722
97	29	3	5.77698666802434
98	30	3	5.96740505794648
99	31	3	6.11119813308077
100	32	3	5.90574217240738
101	33	3	6.29324899463003
102	34	3	6.21526286945622
103	1	4	5.84406616836909
104	2	4	6.00144727646407
105	3	4	5.72149234062617
106	4	4	5.91934669293383
107	5	4	5.77624714017319
108	6	4	6.17010904074069
109	7	4	6.28737766343201
110	8	4	5.89105320651549
111	9	4	5.93871521951881
112	10	4	6.03677557983067
113	11	4	5.68187922882297
114	12	4	6.09953181761777
115	13	4	5.99673663284544
116	14	4	5.90340600321455
117	15	4	5.96305521006161
118	16	4	5.98366496669601
119	17	4	6.15355427105371
120	18	4	6.10548676544982
121	19	4	5.88201195920116
122	20	4	6.11903464423566
123	21	4	6.39080516479107
124	22	4	6.01652479242991
125	23	4	6.20404359042464
126	24	4	6.12480476340763
127	25	4	6.1110552083266
128	26	4	5.85018984087666
129	27	4	5.93751791644784
130	28	4	6.05611812651261
131	29	4	5.97007721532843
132	30	4	6.13031707060183
133	31	4	6.00541617567557
134	32	4	6.01969626025543
135	33	4	5.93142339797469
136	34	4	6.06687004260467
137	1	5	6.12604843650539
138	2	5	6.15810787242811
139	3	5	5.95592391411777
140	4	5	5.80463756733715
141	5	5	5.74299478204356
142	6	5	5.89293076345541
143	7	5	5.85921943239006
144	8	5	6.17363184008029
145	9	5	5.89552136026947
146	10	5	6.14126519730004
147	11	5	6.05166635896601
148	12	5	5.77773266900219
149	13	5	6.016954771414
150	14	5	6.09298143578095
151	15	5	5.98262976103185
152	16	5	5.79082667167385
153	17	5	6.13586095686414
154	18	5	5.89683298639148
155	19	5	6.21474503976559
156	20	5	5.77892322028128
157	21	5	6.1146626624914
158	22	5	6.0194220705673
159	23	5	5.87299033810111
160	24	5	5.90112828168774
161	25	5	5.98265661384025
162	26	5	5.84421236549883
163	27	5	5.87177890870971
164	28	5	6.00007684887599
165	29	5	5.9417148491572
166	30	5	6.0042207685532
167	31	5	6.0873736379546
168	32	5	6.00051684196774
169	33	5	5.75231151893238
170	34	5	5.70439048940753
171	1	6	5.87441443020933
172	2	6	6.20249279811434
173	3	6	5.84644563114763
174	4	6	6.16186978176777
175	5	6	6.1394506619182
176	6	6	5.9855624198602
177	7	6	6.122675032636
178	8	6	6.26148651912562
179	9	6	5.69671764832579
180	10	6	6.13476234555277
181	11	6	6.29970546586771
182	12	6	5.91702102778814
183	13	6	5.94138914963313
184	14	6	5.73593781540672
185	15	6	6.00971240887191
186	16	6	5.86103403277212
187	17	6	5.96419085864437
188	18	6	6.01434271111514
189	19	6	5.94854385333938
190	20	6	6.13444485223811
191	21	6	6.05343013757019
192	22	6	5.87787683390162
193	23	6	6.2534294269091
194	24	6	5.87526934837121
195	25	6	6.09875592793216
196	26	6	6.0090123369633
197	27	6	5.88649126311701
198	28	6	6.16603428304363
199	29	6	6.02907817421989
200	30	6	6.10429170615133
201	31	6	6.0804469821954
202	32	6	5.89828776669931
203	33	6	5.99573656217048
204	34	6	6.09085123288255
205	1	7	5.83319980196811
206	2	7	6.03913377537408
207	3	7	6.23098599455206
208	4	7	6.21852707425345
209	5	7	6.2025931557979
210	6	7	6.27186024249935
211	7	7	5.97682408793527
212	8	7	5.91223178098927
213	9	7	5.95623907269505
214	10	7	6.1160420389159
215	11	7	6.00885767972279
216	12	7	6.16884554932713
217	13	7	6.02151029019943
218	14	7	5.84147155771393
219	15	7	5.83459266959563
220	16	7	6.06469799938698
221	17	7	6.06495722374603
222	18	7	6.02854010418345
223	19	7	5.93643449675621
224	20	7	6.00747687028693
225	21	7	5.82376952064533
226	22	7	5.92832274215386
227	23	7	6.13329342363425
228	24	7	6.0625481061008
229	25	7	5.88261643083605
230	26	7	5.8722031549954
231	27	7	6.06874250892557
232	28	7	5.98234780080465
233	29	7	5.60911450306357
234	30	7	6.33374012099426
235	31	7	5.90856317044593
236	32	7	5.72498774094877
237	33	7	6.10167012006984
238	34	7	5.80954499309734
239	1	8	5.70912138423728
240	2	8	6.17847314048334
241	3	8	6.15672669421328
242	4	8	5.81488100269707
243	5	8	6.13179804379724
244	6	8	6.01569878321449
245	7	8	6.14516011286098
246	8	8	5.95471302900141
247	9	8	6.11826963532955
248	10	8	6.11389198179543
249	11	8	6.18272793808192
250	12	8	6.0075087739709
251	13	8	5.72287200526965
252	14	8	5.62250418448136
253	15	8	5.98352121082748
254	16	8	5.84394831811058
255	17	8	6.12240359711502
256	18	8	6.02670488529595
257	19	8	6.00497797296906
258	20	8	6.03546318538075
259	21	8	6.2748446094937
260	22	8	6.08738510070233
261	23	8	6.03875967650744
262	24	8	6.41833191010006
263	25	8	5.83448310084419
264	26	8	6.02199856186051
265	27	8	6.0594207601667
266	28	8	6.05449252575156
267	29	8	5.98837143685857
268	30	8	6.12929131900426
269	31	8	6.24099023698937
270	32	8	5.71464082323191
271	33	8	5.81281190540729
272	34	8	6.28451641058045
273	1	9	5.72466005252993
274	2	9	6.07514031576791
275	3	9	6.25319207828769
276	4	9	6.06563404520838
277	5	9	5.84854728996741
278	6	9	5.75361960890166
279	7	9	6.08045351872606
280	8	9	5.98487271743382
281	9	9	5.63775660233902
282	10	9	6.02910457360108
283	11	9	5.93036358263504
284	12	9	5.91397349838379
285	13	9	5.92631169082276
286	14	9	6.12310037541185
287	15	9	6.06023322771335
288	16	9	6.09326443423501
289	17	9	5.81731973742189
290	18	9	6.29311989157204
291	19	9	5.77786917377848
292	20	9	6.1990211662856
293	21	9	6.17484312213471
294	22	9	6.00991880368159
295	23	9	6.29565827261961
296	24	9	5.78735768138152
297	25	9	5.85013005308196
298	26	9	5.72389892456043
299	27	9	5.94247256380086
300	28	9	6.0660555431865
301	29	9	6.03466204770619
302	30	9	6.05017341105929
303	31	9	5.90862303066814
304	32	9	6.07187087450812
305	33	9	5.94479608821774
306	34	9	5.81375771531384
307	1	10	6.46523219682563
308	2	10	5.89069410265713
309	3	10	5.87989636294382
310	4	10	6.20817911836583
311	5	10	6.27743527939296
312	6	10	5.96359691279544
313	7	10	6.16680854365741
314	8	10	6.09330989570065
315	9	10	6.18076169231488
316	10	10	6.44328218946695
317	11	10	5.96694823640476
318	12	10	6.19295413792032
319	13	10	6.26337509963856
320	14	10	6.45478369515044
321	15	10	6.39616574775291
322	16	10	6.52851054424229
323	17	10	6.40034519634165
324	18	10	5.96874598156961
325	19	10	5.91051780231675
326	20	10	5.8967285659524
327	21	10	6.19130313237069
328	22	10	5.98177275333737
329	23	10	6.23079143623028
330	24	10	6.20382811141669
331	25	10	6.33507276798055
332	26	10	6.12051020337953
333	27	10	6.1462762178042
334	28	10	6.36079781130185
335	29	10	6.17360724000941
336	30	10	6.2280690534724
337	31	10	6.29383854974074
338	32	10	5.98921324527696
339	33	10	6.0150853674672
340	34	10	6.19792329881962
